# Supplementary material for: The Intriguing Pattern of Nontuberculous Mycobacteria in Bulgaria and Description of Mycobacterium bulgaricum sp. nov
Source: Int J Mol Sci. 2024 Sep 27;25(19):10434. doi: 10.3390/ijms251910434 (PMC11476446; doi:10.3390/ijms251910434)
Supplement: Supplementary file 1 [file ijms-25-10434-s001.zip]

Archive with 1 entries (1 files):
- ijms-3217390-supplementary.pdf
